# Supplementary material for: Betulin–Amino Acid Molecular Hybrids: Synthesis, Structure and Pharmacological Potential
Source: Int J Mol Sci. 2026 May 15;27(10):4445. doi: 10.3390/ijms27104445 (PMC13206932; doi:10.3390/ijms27104445)
Supplement: Supplementary file 1 [file ijms-27-04445-s001.zip]

Archive with 1 entries (1 files):
- ijms-4304861-supplementary.pdf
